# Supplementary material for: A combination of approaches evidenced seed storage behaviour in the miracle berry Synsepalum dulcificum (Schumach. et Thonn.) Daniell
Source: BMC Plant Biol. 2019 Mar 29;19:117. doi: 10.1186/s12870-019-1714-1 (PMC6440127; doi:10.1186/s12870-019-1714-1)
Supplement: Supplementary file 1 — Dataset supporting analyses of the effect of dehydration on seed viability and germination. (XLS 41 kb) [file 12870_2019_1714_MOESM1_ESM.xls]

## Sheet: Additional file 1
Additional file 1. Dataset supporting analyses of the effect of dehydration on seed viability and germination
Seed moisture content (%)	Viability count	Viability fail	Germination count	Germination fail
36.6	20	0	17	3
36.6	20	0	19	1
36.6	20	0	19	1
36.6	19	1	20	0
36.6	20	0	17	3
24.5	14	6	12	8
24.5	12	8	11	9
24.5	14	6	13	7
24.5	9	11	8	12
24.5	12	8	10	10
20	11	9	7	13
20	10	10	6	14
20	7	13	8	12
20	10	10	7	13
20	11	9	10	10
9.5	0	20	0	20
9.5	0	20	0	20
9.5	0	20	0	20
9.5	0	20	0	20
9.5	0	20	0	20
5.1	0	20	0	20
5.1	0	20	0	20
5.1	0	20	0	20
5.1	0	20	0	20
5.1	0	20	0	20
