# Supplementary material for: A combination of approaches evidenced seed storage behaviour in the miracle berry Synsepalum dulcificum (Schumach. et Thonn.) Daniell
Source: BMC Plant Biol. 2019 Mar 29;19:117. doi: 10.1186/s12870-019-1714-1 (PMC6440127; doi:10.1186/s12870-019-1714-1)
Supplement: Supplementary file 3 — Dataset supporting analyses of the effect of dehydration on the time to first germination. Viability and germination. (XLSX 15 kb) [file 12870_2019_1714_MOESM3_ESM.xlsx]

## Sheet: Additional file 3
Additional file 3. Dataset supporting fig 3A and related analyses
Moisture content (%)	Replicates	Time to first germination (days)
36.6	1	22
36.6	2	22
36.6	3	22
36.6	4	22
36.6	5	24
24.5	1	23
24.5	2	21
24.5	3	22
24.5	4	24
24.5	5	23
20	1	38
20	2	29
20	3	34
20	4	33
20	5	30
