# Supplementary material for: A combination of approaches evidenced seed storage behaviour in the miracle berry Synsepalum dulcificum (Schumach. et Thonn.) Daniell
Source: BMC Plant Biol. 2019 Mar 29;19:117. doi: 10.1186/s12870-019-1714-1 (PMC6440127; doi:10.1186/s12870-019-1714-1)
Supplement: Supplementary file 4 — Dataset supporting analyses of the effect of dehydration on the mean germination time. (XLSX 16 kb) [file 12870_2019_1714_MOESM4_ESM.xlsx]

## Sheet: Additional file 4
Additional file 4. Dataset supporting analyses of the effect of dehydration on the mean germination time
Moisture content (%)	Replicate	Time to germination (days)
36.6	1	27
36.6	1	24
36.6	1	39
36.6	1	55
36.6	1	42
36.6	1	48
36.6	1	34
36.6	1	60
36.6	1	34
36.6	1	31
36.6	1	29
36.6	1	28
36.6	1	27
36.6	1	34
36.6	1	41
36.6	1	22
36.6	1	27
36.6	2	42
36.6	2	55
36.6	2	27
36.6	2	56
36.6	2	25
36.6	2	58
36.6	2	41
36.6	2	22
36.6	2	27
36.6	2	24
36.6	2	24
36.6	2	25
36.6	2	25
36.6	2	25
36.6	2	25
36.6	2	38
36.6	2	27
36.6	2	22
36.6	2	29
36.6	3	25
36.6	3	29
36.6	3	25
36.6	3	38
36.6	3	26
36.6	3	33
36.6	3	39
36.6	3	31
36.6	3	56
36.6	3	54
36.6	3	27
36.6	3	25
36.6	3	38
36.6	3	25
36.6	3	23
36.6	3	45
36.6	3	50
36.6	3	27
36.6	3	22
36.6	4	50
36.6	4	27
36.6	4	55
36.6	4	55
36.6	4	39
36.6	4	45
36.6	4	45
36.6	4	27
36.6	4	25
36.6	4	45
36.6	4	27
36.6	4	39
36.6	4	31
36.6	4	24
36.6	4	24
36.6	4	28
36.6	4	23
36.6	4	24
36.6	4	22
36.6	4	27
36.6	5	24
36.6	5	46
36.6	5	29
36.6	5	38
36.6	5	34
36.6	5	24
36.6	5	32
36.6	5	48
36.6	5	24
36.6	5	35
36.6	5	55
36.6	5	24
36.6	5	35
36.6	5	55
36.6	5	59
36.6	5	35
36.6	5	41
20	1	33
20	1	44
20	1	39
20	1	50
20	1	55
20	1	56
20	1	41
20	2	35
20	2	22
20	2	26
20	2	35
20	2	38
20	3	26
20	3	50
20	3	41
20	3	30
20	3	37
20	4	32
20	4	32
20	4	35
20	4	30
20	4	29
20	4	59
20	5	45
20	5	19
20	5	29
20	5	20
20	5	44
20	5	29
20	5	56
20	5	36
20	5	23
20	5	27
24.5	1	43
24.5	1	30
24.5	1	29
24.5	1	26
24.5	1	50
24.5	1	30
24.5	1	30
24.5	1	29
24.5	1	24
24.5	1	25
24.5	1	26
24.5	1	20
24.5	1	39
24.5	1	22
24.5	1	23
24.5	1	19
24.5	1	29
24.5	1	21
24.5	1	22
24.5	2	62
24.5	2	58
24.5	2	27
24.5	2	27
24.5	2	29
24.5	2	44
24.5	2	34
24.5	2	25
24.5	2	15
24.5	2	17
24.5	2	26
24.5	2	16
24.5	2	20
24.5	2	26
24.5	2	22
24.5	2	28
24.5	2	23
24.5	3	26
24.5	3	46
24.5	3	27
24.5	3	35
24.5	3	29
24.5	3	26
24.5	3	42
24.5	3	25
24.5	3	24
24.5	3	20
24.5	3	17
24.5	3	22
24.5	3	21
24.5	4	28
24.5	4	29
24.5	4	24
24.5	4	35
24.5	4	52
24.5	4	20
24.5	4	30
24.5	4	31
24.5	4	20
24.5	4	27
24.5	5	48
24.5	5	27
24.5	5	37
24.5	5	21
24.5	5	22
24.5	5	37
24.5	5	25
24.5	5	19
24.5	5	20
24.5	5	35
24.5	5	18
24.5	5	35
24.5	5	23
24.5	5	20
24.5	5	19
24.5	5	32
