# Supplementary material for: A combination of approaches evidenced seed storage behaviour in the miracle berry Synsepalum dulcificum (Schumach. et Thonn.) Daniell
Source: BMC Plant Biol. 2019 Mar 29;19:117. doi: 10.1186/s12870-019-1714-1 (PMC6440127; doi:10.1186/s12870-019-1714-1)
Supplement: Supplementary file 5 — Dataset supporting analyses of the effect of dehydration on the time to 50% germination. (XLSX 14 kb) [file 12870_2019_1714_MOESM5_ESM.xlsx]

## Sheet: Additional file 5
Additional file 5. Dataset supporting analyses of the effect of dehydration on the 50% germination
Moisture content (%)	Replicate	Time to 50% germination (days)
36.6	1	34
36.6	2	27
36.6	3	30
36.6	4	27.5
36.6	5	36.5
24.5	1	34.5
24.5	2	60
24.5	3	59
24.5	4	59
24.5	5	55
